# Supplementary material for: Molecular Integrative Study on Inhibitory Effects of Pentapeptides on Polymerization and Cell Toxicity of Amyloid-β Peptide (1–42)
Source: Curr Issues Mol Biol. 2024 Sep 14;46(9):10160–79. doi: 10.3390/cimb46090606 (PMC11431437; doi:10.3390/cimb46090606)
Supplement: Supplementary file 1 [file cimb-46-00606-s001.zip]

Archive with 1 entries (1 files):
- cimb-3158406-supplementary.pdf
